# Supplementary material for: An experimental study on the early diagnosis of traumatic brain injury in rabbits based on a noncontact and portable system
Source: PeerJ. 2019 Apr 12;7:e6717. doi: 10.7717/peerj.6717 (PMC6463870; doi:10.7717/peerj.6717)
Supplement: Supplemental Information 1 — Raw data exported from the detection system applied for data analyses and preparation for Figs. 8–11 for the time period of 30 min before and after injury. [file peerj-07-6717-s001.xlsx]

## Sheet: Sheet1
group 1 before injury(600kpa)
	No.1	No.2	No.3	No.4	No.5	No.6	No.7	No.8	No.9	No.10	ave	std
frequency/MHz	62.64	63.24	61.74	60.54	62.34	61.74	61.74	63.24	63.54	65.33	62.609	1.32021
time/0min	-0.04765	-0.5533	-0.4503	0.1068	0.00163	-0.2227	-0.817	0.738	0.3966	0.3646	-0.048332	0.477398
5min	0.889	-1.009	0.02154	-0.07064	-0.2694	-0.4113	-0.4193	0.5143	0.1406	0.2521	-0.03621	0.533971
10min	-0.4084	-0.9033	-0.1046	-0.5168	-0.3986	0.2302	-0.5681	-0.5061	0.5423	0.03986	-0.259354	0.431348
15min	-0.8889	-1.176	-0.2175	-0.4841	-0.4505	-0.3265	-0.6436	-1.163	0.9971	-0.4927	-0.48457	0.616442
20min	-0.6616	-1.231	-0.3106	-0.6553	-0.5112	-0.4055	-0.6367	-0.02044	0.8107	-0.4916	-0.411324	0.528894
25min	-0.6923	-0.7811	-0.2466	-0.8601	-0.6212	-0.4985	-0.8424	-0.8418	1.176	0.381	-0.3827	0.667182
30min	-0.6325	-1.29	-0.5576	-1.036	-0.7418	-0.6251	-0.9278	0.4033	0.4401	-0.1743	-0.51417	0.576697
group 1 after injury(600kpa)
time/0min	-3.43	-3.48	-1.551	-2.009	-3.18	-3.871	-4.48	-4.37	-3.686	-7.616	-3.7673	1.64134
5min	-5.86	-3.29	-2.472	-5.724	-3.84	-9.587	-6.46	-4.8	-5.269	-8.033	-5.5335	2.14894
10min	-7.47	-4.21	-2.984	-8.291	-5.4	-12.86	-8.25	-5.8	-7.811	-8.562	-7.1638	2.75945
15min	-9.62	-6.69	-4.686	-9.999	-8.098	-15.07	-9.66	-6.38	-9.281	-8.853	-8.8337	2.79109
20min	-9.69	-6.95	-5.607	-10.54	-8.086	-16.37	-11.04	-6.31	-10.11	-9.251	-9.3954	3.07037
25min	-10.64	-9.02	-6.088	-10.74	-8.761	-17.31	-12.44	-9.1	-10.4	-9.84	-10.4339	2.9299
30min	-7.09	-10.82	-8.814	-10.74	-9.67	-17.49	-13.74	-12.89	-10.27	-10.21	-11.1734	2.90577
group 2 before injury(650kpa)
	No.11	No.12	No.13	No.14	No.15	No.16	No.17	No.18	No.19	No.20	ave	std
frequency/MHz	61.74	63.54	61.44	61.44	63.54	63.24	60.24	62.04	62.34	63.24	62.28	1.10272
time/0min	-0.6004	0.1685	-0.3262	-0.03738	-1.205	0.5733	0.2491	0.3327	-0.2673	0.8247	-0.028798	0.59567
5min	-0.9468	0.7131	-0.603	-0.3648	0.05252	0.0576	0.1882	0.5741	-0.569	0.4723	-0.042578	0.557914
10min	-1.197	0.484	-0.4668	-0.1779	0.119	0.03965	0.2106	0.7692	-0.4105	0.3233	-0.030645	0.560953
15min	-0.76	0.05342	-0.1538	-0.5436	-0.4165	-1.025	-0.2185	0.5233	-0.5052	-0.2292	-0.327508	0.432105
20min	-0.414	0.7981	-0.5671	-0.8798	-0.6516	-0.8869	-0.1984	0.2693	-0.669	-0.5376	-0.3737	0.534075
25min	-1.593	0.7565	-0.5114	-0.132	-1.206	0.8596	-0.7308	-0.4305	-0.7428	-0.6819	-0.44123	0.772553
30min	-1.444	0.9087	0.3886	0.07199	-1.116	0.6973	0.8828	-0.6396	-0.709	0.2753	-0.068391	0.851069
group 2 after injury(650kpa)
time/0min	-13.33	-5.172	-9.92	-8.379	-11.31	-10.41	-7.489	-7.03	-10.42	-9.217	-9.2677	2.34449
5min	-13.89	-10.17	-10.42	-9.316	-13.35	-11.78	-10.02	-10.06	-11.36	-12.47	-11.2836	1.55186
10min	-14.78	-12.68	-14.44	-11.41	-14.56	-12.71	-10.04	-12.11	-12.39	-13.88	-12.9	1.52718
15min	-15.44	-14.2	-14.21	-12.63	-16.95	-14.31	-12.88	-15.01	-14.22	-16.74	-14.659	1.42676
20min	-17.08	-14.52	-15.38	-13.39	-18.76	-20.07	-15.2	-16.1	-16.31	-18.69	-16.55	2.10008
25min	-16.71	-13.01	-14.49	-15.09	-17.46	-19.79	-18.96	-17.86	-16.58	-18.11	-16.806	2.0966
30min	-16.16	-12.62	-14.11	-14.16	-17.24	-19.78	-17.02	-16.72	-15.12	-18.85	-16.178	2.22042

## Sheet: Sheet2
0.6s11	0.65s11	差	0.6s11std	0.65s11std	和		0.6s21	0.65s21	差	0.6s21std	0.65s21std	和
6.2401	8.4325	2.1924	1.93089	1.38542	3.31631		-3.7673	-9.2677	5.5004	1.64134	2.34449	3.98582
7.4262	9.5147	2.0885	1.73893	1.4181	3.15703		-5.5335	-11.2836	5.7501	2.14894	1.55186	3.7008
8.6621	11.2593	2.5972	1.50681	1.42173	2.92855		-7.1638	-12.9	5.7362	2.75945	1.52718	4.28663
9.4473	12.315	2.8677	1.64707	2.03718	3.68426		-8.8337	-14.659	5.8253	2.79109	1.42676	4.21785
9.8565	13.3786	3.5221	1.9771	2.33721	4.31431		-9.3954	-16.55	7.1546	3.07037	2.10008	5.17045
10.4452	14.1412	3.696	2.51088	2.67617	5.18705		-10.4339	-16.806	6.3721	2.9299	2.0966	5.0265
10.9933	14.0058	3.0125	2.86085	2.46334	5.32419		-11.1734	-16.178	5.0046	2.90577	2.22042	5.1262
